# Supplementary material for: Retinal Pigment Epithelium Cell Line ARPE-19 Exposed to M1 Microglia Releases Proinflammatory Cytokines and Reactive Oxygen Species Through MAP-Kinase Pathway
Source: Brain Sci. 2026 May 28;16(6):568. doi: 10.3390/brainsci16060568 (PMC13297064; doi:10.3390/brainsci16060568)
Supplement: Supplementary file 1 [file brainsci-16-00568-s001.zip]

Archive with 1 entries (1 files):
- brainsci-4295417-supplementary.pdf
